# Supplementary material for: A MEKK1 – JNK mitogen activated kinase (MAPK) cascade module is active in Echinococcus multilocularis stem cells
Source: PLoS Negl Trop Dis. 2021 Dec 8;15(12):e0010027. doi: 10.1371/journal.pntd.0010027 (PMC8687709; doi:10.1371/journal.pntd.0010027)
Supplement: S1 Table — (XLSX) [file pntd.0010027.s001.xlsx]

## Sheet: Tabelle1
gene name	WormaseParasite accession	GenBank accession	primer sequences	primer sequences	primer sequences
			cloning (5'>3')	WMISH (5'>3')	Y2H (5'>3') (restriction sites underlined)
emmekk1	EmuJ_000389600	MW358634	mekk1-f ATGTGTCTCCGAGCTCTCTG	mekk1-ISH-dw AACCGCTGGAAAAACTG	mekk1-Y2H-5-dw GGCGAATTCGGTGCAACAGGATGCTCCTCT
			mekk1-r TTACTCGCTCGATCGTGGGG	mekk1-ISH-up TGTCGTAATTCGTCAGAGG	mekk1-Y2H-5AD-up ACGGGATCCAGCTTTACCAGGCACTCCCGTA
					mekk1-Y2H-5BD-up ACCGGGATCCCAGTGACGTTTGTAAATGCTG
					mekk1-Y2H-3dw GCCGAATTCCTGTTGTTACCAAAGACGTGG
					mekk1-Y2H-3up ACGGGATCCGTCATTGGTTTCGGCAAATTTTGCG
emgrb2	EmuJ_000587600	MW358633	grb2-f GTTTGCGGTTCGTTTGAACAT		emgrb2-dw-YH GATGAACATATGGAGGCCGATGCAAAGCACG
			grb2-r AGAAGGATTGGGTCGGCGGATA		emgrb2-up-YH GATGATGGATCCCTAATTGGGCATAATGGGTGGTAG
emmkk3	EmuJ_000123600	MW358635	mkk3-f GTATTTGTCTTGGACAGCTCT		mkk3-Y2H-dw GCCAGTGAATTCATGAACCTGGTTCGTCTAGC
			mkk3-r CACGTCGGACGGTAGGACAAG		mkk3-Y2H-up CCGGGTGGAATTCTCATGGGGAGGGTGGAT
emmkk4	EmuJ_000221400	MW358636	mkk4-f GGCGGCTTCTGGGAAATGCAT		mkk4-Y2H-dw TACATATGATGCATTCAAAGCGGCC
			mkk4-r GACATACCAACGAATGCTTTTTAT		mkk4-Y2H-up ATCCCGGGTCAGGGAAATATTAGCCACTTTG
emmkk5	EmuJ_001114500	MW358637	mkk5-f TGGTAGAGTTGATCGCTCCCC		mkk5-Y2H-dw AACATATGATGCCATTTCTTGATCGTCC
			mkk5-r ACGCAGCATAAGGCGTAAGCA		mkk5-Y2H-up ATGGATCCTTATAGGGCAGGTTCAGGG
emmpk3	EmuJ_000174000	MW358638	mpk3-f TGTGTTGATCGGCTGCTGGAA	mpk3-ISH-dw ATGGCCCGAAGGCTAGCCCAC	mpk3-Y2H-dw TTGTTTCATATGCCGGTTACTGAG
			mpk3-r CGAGTCTGAACGTGCACTGAGA	mpk3-ISH-up GTGGGGGTGAAGTTAGCGCACC	mpk3-Y2H-up TTGAATTCCTAGGTTCGTGGGGTG
RT-qPCR primers
			Primer F	Primer R	T°m(°C)	amplicon size (bp)
emmekk1	EmuJ_000389600		CACAGAGACTTAAAGGAGC	TCACCTCTCAGCACTTCCG	60	174
emmpk3	EmuJ_000174000		AGTCTGTCTCACGTGATCC	ATCGGCGTGCCTTCGGCT	60	528
